# Supplementary material for: Evolutionary modification of AGS protein contributes to formation of micromeres in sea urchins
Source: Nat Commun. 2019 Aug 22;10:3779. doi: 10.1038/s41467-019-11560-8 (PMC6706577; doi:10.1038/s41467-019-11560-8)
Supplement: Supplementary file 6 — Source Data [file 41467_2019_11560_MOESM6_ESM.xlsx]

## Sheet: Fig. 1
Fig. 1d						Fig. 1j						Fig. 1j				Fig. 1h						Fig. 1f						Fig. 1k
Nucleus location						Centrosome positioning						Spindle Orientation				Vasa asymmetric distribution						Unequal Cell division (size of micromeres)						Vasa signal in micromere
＊＊	Pulled a line from pole to the edge of nucleaus (1) and extended to the end of cell wall（2）.					＊＊										*Mean INTENSITY OF VASA IN micromere-side spindle vs in macromere-side spindle						*diameter of micromere vs of macromere						Vasa enrichment in vegetal pole
LATE 8CELL	Smaple#	1) distance from pole	2) entire cell diameter	1)/2)		Late 8CELL	Smaple#	1) distance from pole	2) entire cell diameter	1)/2)		Late 8CELL	Smaple#	Angle (vegetal pole plane set as 0)		8-16 cell		Anaphase										MO	#1	#2	#3	Ave	Total #
Normal	1	10	39	0.25641		Normal	1	0	29	0		Normal	1	62			sample#	micromere	macromere	1)/2)		16 cell stage	Smaple#	micromere	macromere	1)/2)		Control	0.952381	0.971154	0.95	0.957845	239
	2	10	44	0.227273			2	0	30	0			2	57		Normal	1	72	47	1.53191		Normal	1	9.6	26	0.369231		1mM Ags MO	0.268293	0.326087	0.455696	0.350025	213
	3	13	40	0.325			3	0	33	0			3	53			2	79	38	2.07895			2	11	29	0.37931		1mM Gai MO	0.566667	0.428571	0.705882	0.56704	156
	4	9	40	0.225			4	0	29	0			4	59			3	71	36	1.97222			3	12	26	0.461538		2mM NuMA MO	0.333333	0.210526	0.333333	0.292398	130
	5	11	39	0.282051			5	0	29	0			5	62			4	69	42				4	12	28	0.428571		2mM PLK MO	0.375	0.5	0.44	0.438333	156
	6	10	44	0.227273			6	0	33	0			6	58			5	76	38	2			5	9.6	27	0.355556
	7	11	39	0.282051			7	0	28	0			7	55			6	79	28	2.82143			6	11	29	0.37931
	8	9	41	0.219512			8	0	30	0			8	58			7	68	40	1.7			7	10	25	0.4
	9	12	42	0.285714			9	0	31	0			9	59			8	66	41	1.60976			8	12	29	0.413793
	10	9	40	0.225			10	0	32	0			10	57			9	66	46	1.43478			9	13	28	0.464286
	Ave	10.4	40.8	0.254902			Ave	0	30.4	0			Ave	58			10	69	55	1.25455			10	11.5	27	0.425926
																	Ave	71.5	41.1	1.73966			Ave	11.17	27.4	0.407664
AGS MO	1	12	27	0.444444		AGS MO	1	9	30	0.3
	2	7	22	0.318182			2	10	28	0.357143		AGS MO	1	41		AGS MO	1	22	21	1.04762		AGS MO	1	30	34	0.882353
	3	7.5	22	0.340909			3	15	32	0.46875			2	59			2	70	61	1.14754			2	27	26	1.03846
	4	9	22	0.409091			4	16	33	0.484848			3	63			3	30	23	1.30435			3	26	26	1
	5	10	26	0.384615			5	9	28	0.321429			4	66			4	39	38	1.02632			4	32	29	1.10345
	6	9.5	24	0.395833			6	9	31	0.290323			5	55			5	42	55	0.763636			5	28	31	0.903226
	7	12	22	0.545455			7	11	28	0.392857			6	55			6	32	35	0.914286			6	28	33	0.848485
	8	7.5	23	0.326087			8	13	30	0.433333			7	59			7	60	61	0.983607			7	31	30	1.03333
	9	7	24	0.291667			9	16	32	0.5			8	53			8	44	43	1.02326			8	30	26	30
	10	11	27	0.407407			10	10	28	0.357143			9	66			9	39	40	0.975			9	32	29	1.10345
	Ave	9.25	23.9	0.387029			Ave	11.8	30	0.393333			10	57.4444			10	42	41.8889	1.00265			10	22	24	0.916667
																							Ave	28.6	28.8	0.993056
Gi MO	1	8.9	22	0.404545		Gi MO	1	12	26	0.461538		Gi MO	1	62		Gi MO	1	81	61	1.32787
	2	9	25	0.36			2	10	22	0.454545			2	66			2	80	64	1.25		Gi MO	1	8.5	11	0.772727
	3	6	20	0.3			3	7	16	0.4375			3	61			3	55	64	0.859375			2	7	10	0.7
	4	14	27	0.518519			4	6	16	0.375			4	68			4	79	74	1.06757			3	10	13	0.769231
	5	9	25	0.36			5	11	25	0.44			5	52			5	80	61	1.31148			4	8	12	0.666667
	6	9.2	24	0.383333			6	10	23	0.434783			6	56			6	71	64	1.10938			5	8.5	11	0.772727
	7	7	23	0.304348			7	8	16	0.5			7	55			7	65	68	0.955882			6	7	10	0.7
	8	12	24	0.5			8	6	17	0.352941			8	59			8	79	72	1.09722			7	9.5	13.5	0.703704
	9	8	24	0.333333			9	8	17	0.470588			9	61			9	65	64	1.01562			8	7	11	0.636364
	10	11	27	0.407407			10	6	16	0.375			10	51			10	79	74	1.06757			9	9	12	0.75
	Ave	9.41	24.1	0.390456			Ave	8.4	19.4	0.43299			Ave	59.1			Ave	73.4	66.6	1.1021			10	7.7	12	0.641667
																							Ave	8.22	11.55	0.711688
						8-16 cell						8-16 cell
						Metaphase						Metaphase				PTX	1	94	91	1.03297
						Normal	1	0	30	0		Normal	1	83			2	101	96	1.05208
							2	0	28	0			2	90			3	45	32	1.40625
							3	0	29	0			3	67			4	51	41	1.2439
							4	0	28	0			4	68			5	80	77	1.03896
							5	0	20	0			5	83			6	99	86	1.15116
							6	0	31	0			6	90			7	45	32	1.40625
							7	0	30	0			7	87			8	58	41	1.41463
							8	0	30	0			8	76			9	52	79	0.658228
							9	0	28	0			9	67			10	59	41	1.43902
							10	0	29	0			10	72			Ave	68.4	61.6	1.11039
							Ave	0	28.3	0			Ave	78.3
						AGS MO	1	8.4	26.5	0.316981		AGS MO	1	65
							2	10	28	0.357143			2	49
							3	12	26	0.461538			3	60
							4	12	28	0.428571			4	50
							5	11	28	0.392857			5	57
							6	9	28	0.321429			6	67
							7	11	26	0.423077			7	59
							8	10	27	0.37037			8	51
							9	13	28	0.464286			9	60
							10	10.5	27	0.388889			10	55
							Ave	10.69	27.25	0.392294			Ave	57.3
						Gi MO	1	3	16	0.1875		Gi MO	1	74
							2	6	27	0.222222			2	84
							3	8	30	0.266667			3	67
							4	7	30	0.233333			4	63
							5	6	25	0.24			5	75
							6	7	29	0.241379			6	81
							7	8	30	0.266667			7	67
							8	6.5	30	0.216667			8	70
							9	7	28	0.25			9	70
							10	6	30	0.2			10	71
							Ave	6.45	27.5	0.234545			Ave	72.2
						8-16 cell						8-16 cell
						Anaphase						Anaphase
						Normal	1	0	33	0		Normal	1	70
							2	0	34	0			2	84
							3	0	28	0			3	71
							4	0	35	0			4	76
							5	0	36	0			5	78
							6	0	34	0			6	76
							7	0	28	0			7	79
							8	0	31	0			8	77
							9	0	33	0			9	78
							10	0	30	0			10	80
							Ave	0	32.2	0			Ave	76.9
						AGS MO	1	6.7	38	0.176316			1	55
							2	9	32	0.28125		AGS MO	2	46
							3	8	33	0.242424			3	61
							4	6	30	0.2			4	48
							5	16	40	0.4			5	50
							6	6.7	38	0.176316			6	48
							7	9	32	0.28125			7	46
							8	8	33	0.242424			8	59
							9	6	30	0.2			9	49
							10	16	40	0.4			10	52
							Ave	9.14	34.6	0.264162			Ave	51.4
						Gi MO	1	3	27	0.111111		Gi MO	1	66
							2	5	27	0.185185			2	63
							3	13	44	0.295455			3	84
							4	4	21	0.190476			4	66
							5	3	27	0.111111			5	76
							6	5	30	0.166667			6	63
							7	13	40	0.325			7	56
							8	5	32	0.15625			8	55
							9	11	40	0.275			9	64
							10	6	29	0.206897			10	60
							Ave	6.8	31.7	0.214511			Ave	65.3
						PTX	1	8	40	0.2		PTX	1	67
							2	12	51	0.235294			2	54
							3	6	43	0.139535			3	76
							4	6	48	0.125			4	54
							5	8	60	0.133333			5	65
							6	5	41	0.121951			6	54
							7	7	33	0.212121			7	74
							8	6	48	0.125			8	55
							9	5	43	0.116279			9	73
							10	4	38	0.105263			10	62
							Ave	6.7	44.5	0.150562			Ave	63.4

## Sheet: Figs. 2, S3, S4
Figure 2A	Gai-IP
anti-Vasa						anti-NuMA					anti-Gai
anti-p150						anti-Gai
Figure 2B	Gai-IP w Nocodazole
anti-Vasa						anti-NuMA					anti-Gai
anti-p150						anti-AGS					anti-Gai
Figure 2F	Vasa-IP
anti-Dynein						anti-Vasa
anti-NuMA						anti-Vasa
Supplementary FIg. 3A	AGS MO
anti-AGS						anti-YP30
Supplementary Fig. 4A	IgG-IP & Gai-IP
anti-Vasa						anti-NuMA					anti-Gai
anti-Dynein						anti-AGS					anti-p150
Supplementary Fig. 4B	anti-NuMA ab
anti-NuMA						anti-YP30
Supplementary Fig. 4C	anti-PLK1 ab
anti-PLK1						anti-YP30

## Sheet: Figs. 4, 5, 7, 8, S7
FIG. 4c						Fig. 5c
16cell: micromere formation, LG: gastrulation						Co-localization of AGS and Tubulin at the cortex
	cycle	16 cell (%)	LG (%)						# of embryos
Control	1	96.6	96.1			Cycle	Sample	% of embryos	co-localized	total observed
	2	97	92.3			exp1	Control (dye)	3.4965	5	143
	3	97	92.8				Ags OE	96.5686	197	204
	ave	96.8667	92.55			exp2	Control (dye)	2.66667	2	75
	total n	178	78				Ags OE	93.8776	46	49
						exp3	Control (dye)	4.16667	5	120
Ags MO only	1	34.6	7.5				Ags OE	88.1818	97	110
	2	22.4	10.4
	3	40	13.2					% of embryos with AGS and Tubulin co-localization at the cortex
	ave	32.3333	10.3667			Ave	Control (dye)	3.44328
	total n	251	67				Ags OE	92.876
AgsMO +SpAgs mRNA	1	71.2	74.8
	2	76.7	71.2
	3	82.3	64
	ave	76.7333	70
	total n	156	73
Fig. 7c						Fig. 7f
Starfish	multiple invagination					Starfish	multiple invagination
			# of embryos						# of embryos
	Sample	% embryos with multiple invaginations	multiple invaginations	total observed			Sample	% of multiple invagination	# of multiple invagination	total observed
exp1	Control (dGoloco1)	16.2791	7	43		exp1	Control (dye)	12.1212	4	33
	Control (dC-term)	9.09091	4	44			Ags OE	78.7879	26	33
	Ags OE	79.1667	19	24		exp2	Control (dye)	5	2	40
exp2	Control (dGoloco1)	15.625	5	32			Ags OE	75	9	12
	Control (dC-term)	12.5	3	24		exp3	Control (dye)	10	2	20
	Ags OE	72.4138	21	29			Ags OE	83.3333	10	12
exp3	Control (dGoloco1)	17.8571	5	28
	Control (dC-term)	16.6667	4	24		Average	Control (dye)	9.0404		93
	Ags OE	75.8621	22	29			Ags OE	79.0404		57
Average	Control (dGoloco1) n=103	16.5871		103
	Control (dC-term) n=92	12.7525		92
	Ags OE n=82	75.8142		82
Fig. 8c						FIg. 8f					Fig. 8g
Lineage tracing Dye found in each tissue (%)						Lineage tracing Dye found in each tissue (%)					Lineage tracing Dye found in each tissue (%)
Gut	Gut bottom	Mesenchyme	Ectoderm	total n		Endoderm	Mesoderm	Ectoderm	total n		Endoderm	Mesoderm	Ectoderm	total n
19	42.9	21.4	16.7	42		42.9	9.5	47.6	21		100	9.52	30.1	21
Supplementary Fig. 7a						Supplementary Fig. 7e
Starfish unequal cell division						Lineage tracing Kaede (red) signal found in each tissue (%)
			# of embryos			Gut	Gut bottom	Ectoderm	total n
	Sample	% of asymmetric	asymmetric	total n		27.27	54.55	18.18	11
exp1	Control (dye)	4.44444	2	45
	Ags OE	75	9	12
exp2	Control (dye)	4.34783	2	46
	Ags OE	95	19	20
exp3	Control (dye)	2.08333	1	48
	Ags OE	91.6667	11	12
ave	Control (dye)	3.6		139
	Ags OE	87.7		44
